# Supplementary material for: Altered functional connectivity in posttraumatic stress disorder with versus without comorbid major depressive disorder: a resting state fMRI study
Source: F1000Res. 2014 Apr 16;2:289. Originally published 2013 Dec 30. [Version 2] doi: 10.12688/f1000research.2-289.v2 (PMC4184309; doi:10.12688/f1000research.2-289.v2)
Supplement: fMRI data of PTSD patients with and without comorbid Major Depressive Disorder — Patients were male veterans recruited from the Military Mental Health Care Center, the Netherlands. MDD_diagnosis = current depressive episode (1=yes, 0=no), CAPS_TOTAL_B = total scores from CAPS cluster B symptoms, CAPS_TOTAL_C = total scores from CAPS cluster C symptoms, CAPS_TOTAL_D = total scores from CAPS cluster D symptoms, MASQ_NA = negative affect scores, MASQ_PA = positive affect scores, MASQ_SA = somatic anxiety scores, RSFC=resting state functional connectivity, Hip = hippocampus, ACC= anterior cingulate cortex, sg= subgenual, Thal = thalamus, SSRI = current use of selective serotonin reuptake inhibitor (0=no, 1=yes), BENZO = current use of benzodiazepines (0=no, 1=yes), SARI = current use of serotonin antagonist and reuptake inhibitor (0=no, 1=yes), ISCED = international standard classification of education. Handedness presents right-handedness as 0, left-handedness as 2 and ambidexterity as 3. The code 9999 represents a missing value. [file f1000research-2-4220-s0000.tgz]

Archive with 1 entries (1 files):
- Data_PTSD_MDD.csv
