# Supplementary material for: Altered functional connectivity in posttraumatic stress disorder with versus without comorbid major depressive disorder: a resting state fMRI study
Source: F1000Res. 2014 Apr 16;2:289. Originally published 2013 Dec 30. [Version 2] doi: 10.12688/f1000research.2-289.v2 (PMC4184309; doi:10.12688/f1000research.2-289.v2)
Supplement: fMRI data of PTSD patients with and without comorbid Major Depressive Disorder — Patients were male veterans recruited from the Military Mental Health Care Center, the Netherlands. MDD_diagnosis = current depressive episode (1=yes, 0=no), CAPS_TOTAL_B = total scores from CAPS cluster B symptoms, CAPS_TOTAL_C = total scores from CAPS cluster C symptoms, CAPS_TOTAL_D = total scores from CAPS cluster D symptoms, MASQ_NA = negative affect scores, MASQ_PA = positive affect scores, MASQ_SA = somatic anxiety scores, RSFC=resting state functional connectivity, Hip = hippocampus, ACC= anterior cingulate cortex, sg= subgenual, Thal = thalamus, SSRI = current use of selective serotonin reuptake inhibitor (0=no, 1=yes), BENZO = current use of benzodiazepines (0=no, 1=yes), SARI = current use of serotonin antagonist and reuptake inhibitor (0=no, 1=yes), ISCED = international standard classification of education. Handedness presents right-handedness as 0, left-handedness as 2 and ambidexterity as 3. The code 9999 represents a missing value. [file f1000research-2-4220-s0000.tgz › Data_PTSD_MDD.csv]

MDD_diagnosis	Age	CAPS_TOTAL_B	CAPS_TOTAL_C	CAPS_TOTAL_D	CAPS_TOTAL	MASQ_NA	MASQ_PA	MASQ_SA	Peak_voxel_Hip_RSFC_insula	Peak_voxel_ACC_RSFC_sgACC	Peak_voxel_Thal_L_RSFC_sgACC	Preak_voxel_Thal_R_RSFC_sgACC	SSRI	BENZO	SARI	Antipsychotics	Handedness	ISCED	Numer of times deployed	Time since last deployment (years)
0	41	26	22	22	70	43	43	41	0.2293955	0.053025	-0.147032	0.1179775	1	0	0	0	0	4	3	1
0	32	19	22	17	58	41	44	44	0.231847	0.2325055	0.153189	0.0756955	1	1	0	0	0	4	3	1
0	21	24	17	27	68	42	78	26	-0.262251	0.305745	0.1786745	0.222874	0	0	0	0	3	4	1	1
0	49	18	18	22	58	44	50	40	0.058385	0.0486435	0.1032135	0.0961025	0	0	0	0	0	2	1	30
0	47	27	12	29	68	40	56	49	0.1053005	-0.2687795	0.1000395	0.0940615	0	1	0	0	0	4	1	28
0	34	27	32	23	82	47	53	51	0.283577	0.487495	-0.0489805	0.035557	1	0	0	0	0	3	5	1
0	40	33	29	30	92	48	42	41	-0.038509	0.1516905	0.0781845	0.2487295	1	0	0	0	0	4	5	3
0	39	26	16	28	70	33	65	36	-0.0687135	0.1774855	0.105805	0.095479	0	0	0	0	0	4	5	6
0	41	28	28	27	83	49	37	26	0.00015	0.048403	0.183549	0.1317695	1	0	1	0	0	4	4	12
0	23	17	3	31	51	9999	9999	9999	-0.138008	0.2299725	0.191011	0.1309075	0	0	0	0	0	2	2	1
0	30	8	20	17	45	33	62	34	0.072562	0.190346	-0.051151	-0.0640085	0	1	0	0	0	2	2	1
0	21	25	10	16	51	32	62	31	-0.124803	0.456703	0.330872	0.2740435	0	0	0	0	0	4	1	1
0	30	15	25	23	63	42	63	35	0.312821	0.405857	0.235882	0.2644925	0	0	0	0	0	3	1	5
0	31	20	15	28	63	68	47	67	0.011326	0.3263985	0.099244	0.172522	0	0	0	0	3	2	3	0
0	23	20	15	24	59	44	56	36	0.1221375	0.3721095	0.197473	0.1779565	0	0	0	0	0	4	1	3
0	28	25	18	20	63	54	49	32	-0.0918015	0.400588	0.120228	0.1689645	0	0	0	0	0	6	21	1
0	37	21	20	17	58	61	55	40	-0.219046	0.105317	0.2011005	0.032213	0	0	0	0	0	3	3	2
0	34	22	11	17	50	60	42	42	-0.085149	0.0694305	0.059178	0.206884	1	0	0	0	0	4	3	6
0	37	28	18	31	77	9999	9999	9999	0.018385	-0.035001	0.298429	0.139812	0	0	0	0	0	2	1	17
0	35	25	36	26	87	63	42	60	-0.119841	-0.1856825	-0.0200635	0.2393665	1	1	0	0	0	4	1	13
0	50	25	3	22	50	43	49	58	-0.2318465	-0.4612855	0.410818	0.4553475	0	0	0	0	0	7	2	15
0	29	19	19	28	66	33	39	41	-0.0881555	0.448332	0.034055	0.060198	0	0	0	0	0	4	1	7
1	51	26	30	23	79	59	27	48	-0.2402445	0.5335835	0.0634965	-0.1685765	1	0	0	0	2	3	9999	9999
1	57	29	28	25	82	80	24	65	-0.3151585	0.5174355	-0.015375	-0.0515125	1	1	0	0	0	3	3	1
1	56	9	31	17	57	41	51	47	-0.0771965	0.3996745	-0.088046	0.092247	0	0	0	0	0	6	3	2
1	28	19	31	20	70	56	51	34	-0.122067	0.4363005	-0.1346845	-0.0443875	0	0	0	0	0	3	1	2
1	27	29	19	26	74	34	66	33	-0.1662315	-0.0838875	-0.143373	0.0226675	0	0	0	0	0	4	2	1
1	21	21	16	25	62	61	34	61	-0.0322805	0.5848745	0.381489	0.323954	0	0	0	0	0	4	2	0
1	39	18	14	19	51	22	86	30	0.095687	0.2796775	0.1101205	-0.06505	0	0	0	0	2	6	1	18
1	39	20	27	17	64	56	40	33	0.005866	0.232163	0.044688	-0.210748	0	1	0	0	0	4	1	17
1	54	25	23	29	77	48	57	44	-0.222938	0.250799	0.139809	0.179091	0	0	0	0	0	4	1	31
1	38	6	34	28	68	73	22	57	-0.138121	1.185825	-0.190536	-0.0027415	0	0	0	0	0	2	2	11
1	35	20	31	26	77	48	31	35	-0.349661	0.504035	-0.0460795	0.0053385	0	0	0	0	0	3	1	3
1	26	22	36	30	88	50	36	45	-0.001677	0.14913	-0.2180685	-0.290961	0	0	0	0	2	4	2	2
1	36	32	49	26	107	24	31	33	-0.142903	0.3877275	0.207876	0.079952	0	1	0	0	0	4	5	4
1	30	23	29	28	80	58	35	72	-0.237775	0.460297	-0.1069705	-0.0130955	0	0	0	0	3	4	6	3
1	37	26	38	29	93	71	33	56	-0.290505	0.111031	-0.0280865	0.0888395	0	0	1	1	0	4	1	17
1	36	22	21	19	62	40	57	31	-0.195266	0.5080745	0.108127	0.1170535	0	1	0	0	0	4	3	15
1	42	25	11	22	58	48	52	59	-0.3453405	0.0971115	-0.019916	0.064745	1	0	0	0	2	4	1	19
1	34	26	21	35	82	59	27	58	0.0045655	0.1667295	0.147093	0.025555	0	0	0	0	0	4	1	15
1	23	25	17	29	71	49	52	33	-0.1523445	1.0780655	-0.1578775	-0.0526165	0	0	0	1	0	4	2	2
1	29	29	23	23	75	9999	9999	9999	-0.355474	0.4722685	-0.1772235	-0.117403	0	0	0	0	0	2	1	4
1	48	21	18	23	62	57	48	29	-0.119832	0.8454345	-0.08301	-0.0388145	0	0	0	0	0	2	3	5
1	42	25	27	21	73	32	24	32	-0.0665275	0.469746	-0.2159295	-0.077981	0	0	0	0	0	6	3	0
1	46	19	41	32	92	53	22	32	-0.073124	0.546946	-0.075348	-0.12988	0	0	0	0	0	6	5	2
1	40	27	33	24	84	74	38	64	-0.062552	0.4939265	-0.2576445	-0.155842	1	0	0	0	0	4	1	21
1	29	22	30	28	80	58	37	43	-0.041419	0.4462765	-0.0127555	0.0500695	0	1	0	0	3	6	1	3
1	24	22	35	24	81	9999	9999	9999	-0.279404	0.398842	0.045763	0.0070805	1	1	0	0	0	4	2	2
1	43	24	29	27	80	9999	9999	9999	-0.2258375	0.5748575	0.029668	0.071446	1	0	0	0	0	9999	9999	9999
